# Supplementary material for: Systematic review and meta-analysis of the sero-epidemiological association between Epstein-Barr virus and rheumatoid arthritis
Source: Arthritis Res Ther. 2015 Sep 29;17:274. doi: 10.1186/s13075-015-0755-6 (PMC4587583; doi:10.1186/s13075-015-0755-6)
Supplement: Additional file 2: Table S2. — Characteristics of 22 included studies. aDemographics of 57 RA patients and 16 other arthritides not stated, total population provided. bDetails not reported. cELISA (EA, VCA), immunofluorescence (EBNA-1). dImmunoblotting used for EBNA-2a, 2b and -1, immunofluorescence used for VCA and EA. (XLSX 13 kb) [file 13075_2015_755_MOESM2_ESM.xlsx]

## Sheet: Sheet1
				Cases				Controls
Study ID	Age Matched	Sex Matched	Country of study	Total	RA criteria	Sex (F:M)	Age, mean (range)	Total	Source	Sex (F:M)	Age, mean (range)	Anti-EBV	Test used
Ferrell and colleagues [23]	No	No	USA	89	ARA 1959	42;47	Mean 56	53	Normal donors	28;25	Mean 51	VCA, EBNA-1, EA IFA
Lunemann and colleagues [24]	Yes	No	USA	25	ACR 1987	19;6	Mean 59, SD 9	20	Family physician's private practice	8;12	Mean 58, SD 6	EBNA-1	ELISA
Saal and colleagues[25]	No	No	Germany	57a	ACR 1987	59;25	57 (23-71)	67 OA, 16a other arthritides	Osteoarthritis and other arhtirides	51 (24-80), 64 (48-74)		VCA	ELISA
Yazbek and colleagues [26]	Yes	Yes	Brazil	140	ACR 1987	122;18	54 (25-82)	140	Healthy controls	123;20	mean 55.8	EBNA-1	ELISA
Mouzavi-Jazi and colleagues [27]	No	No	Sweden	34	Not stated	30;4	58 (31-82)	14	Osteoarthritis undergoing surgery	7;7	Mean 72 (45-87)	VCA, EBNA-1, EA IFA
Blaschke and colleagues [28]	Yes	Yes	Germany	55	ARA 1987	43;12	54 (18-77)	60	Healthy donors	48;12	Mean 50 (18-65)	VCA, EBNA-1, EA	ELISA
Venables and colleagues 1981 [29]	No	No	UK	100	ARA 1959	Not stated	Not stated	33	Healthy controls	Not stated	Not stated	VCA	IFA
Zhang and colleagues 1993 [6]	No	No	Finland	62	ARC 1959	39;23	Mean 53	49	Blood donors	16; 33	Mean 40.9	VCA	IFA
Sculley and colleagues [31]	No	No	Australia	72	ARA 1959	Not stated	Not stated	46	Healthy donors	Not stated	Not stated	VCA, EBNA-1	Immunoblotting
Shirodaria and colleagues [32]	Yes	Yes	Ireland	26	ARA 1959	17;9	52(27-74)	26	Blood donors	17;9	52 (26-75)	VCA, EBNA-1	IFA
Silverman and colleagues [33]	Yes	Yes	USA	24	ARA	Not stated	46 (30-58)	20	Healthy controls	Not stated	40 (26-56)	EA	ELISA
Ng and colleagues [34]	No	No	UK	64	ARA 1958	Not stated	Not stated	50	Healthy controls	Not stated	Not stated	VCA, EBNA (Not stated)	IFA
Venables and colleagues 1985 [30]	No	No	UK	41	ARA 1959	38;9 (stated figure)	Mean 61	26	Healthy volunteers	23;3	Mean 42	VCA	IFA
Musiani and colleagues [35]	Yes	Yes	Italy	35	ARC 1959	Not stated	Range 28-65	40	Volunteers	Not stated	Not stated	VCA, EBNA-1, EA	ELISA/ IFAc
Yao and colleagues [36]	No	No	UK	33	ARA 1958	Not stated	Range 36-74	26	Healthy adult controls	Not stated	SD 22-64	VCA	ELISA
Phillips and colleagues [37]	No	No	USA	33	ARC 1958	27;6	56 (22-74)	33	Blood donors	Not stated	Not stated	VCA	IFA
Nakabayashi and colleagues [38]	Yes	Yes	Japan	32	Not stated	Not stated	Mean 44	15	Not Stated	Mean 40	Not stated	VCA, EBNA (Not stated)	IFA
Us and colleagues [18]	Yes	No	Turkey	87	ARC (not stated)	Not Stated	Mean 33, SD 12	50	Healthy blood donors	Not stated	mean 34, SD 14	VCA, EBNA-1, EA	ELISA
Youinou and colleagues [39]	No	No	France	100	ARC 1987	89;11	48 (25-69)	50	Blood donors and healthy residents of "home for the aged"	Not stated	Not stated	EBNA-1, VCA, EA, EBNA-2a, EBNA-2b	Immunoblotting/ IFAd
Draborg and colleagues [40]	No	No	Denmark	20	ARC 1987	14;6	52 (27-72)	20	Volunteers at serum institute	12;8	32 (25-63)	EA	ELISA
Jorgensen and colleagues [41]	Yes	Yes	Norway	33	ARC 1987	31;18	Median 50 (24-83)	245	Blood donors	155;90	Matched by birth-date	EBNA, VCA	ELISA
Zhang and colleagues 1999 [19]	No	No	China	91	"National diagnostic criteria"	74;17	Median 38	45	Healthy donors from same hospital	Not stated	Not Stated	VCA	IFA
Davies and colleagues [42]	No	No	Australia	50	ACR 1987	36;14	Not stated	43	Healthy controls	Not stated	Not stated	EBNA-1	Semi-quantitative western blotting
